# Supplementary material for: Nicotine Degradation by Trametes versicolor: Insights from Diverse Environmental Stressors and Wastewater Medium
Source: Molecules. 2025 Jun 19;30(12):2658. doi: 10.3390/molecules30122658 (PMC12196271; doi:10.3390/molecules30122658)
Supplement: Supplementary file 1 [file molecules-30-02658-s001.zip]

Archive with 1 entries (1 files):
- molecules-3702983-supplementary.pdf
